# Supplementary material for: Effects of Relaxing Music on Mental Fatigue Induced by a Continuous Performance Task: Behavioral and ERPs Evidence
Source: PLoS One. 2015 Aug 25;10(8):e0136446. doi: 10.1371/journal.pone.0136446 (PMC4549311; doi:10.1371/journal.pone.0136446)
Supplement: S1 Table — (XLSX) [file pone.0136446.s001.xlsx]

## Sheet: Sheet1
	1	2	3	4	5	6	7	8		1	2	3	4	5	6	7	8			1	2	3	4	5	6	7	8		1	2	3	4	5	6	7	8
101	70	40	70	60	10	10	40	10		10	90	20	50	80	20	100	10	1	201	60	20	70	50	10	10	70	10		60	10	50	60	10	10	60	10	2
102	80	20	90	90	10	30	20	10		30	10	40	40	10	10	80	20	1	202	50	60	40	50	40	40	50	30		30	50	40	40	40	50	60	30	2
103	80	20	80	90	30	20	20	60		30	80	30	70	80	20	80	40	1	203	60	20	60	60	30	20	50	50		20	10	10	20	10	10	90	10	2
104	90	10	90	90	10	10	100	10		90	80	20	20	40	40	90	20	1	204	70	30	80	50	20	30	50	20		40	50	30	50	40	30	60	30	2
105	70	20	50	70	10	10	70	20		40	60	10	30	30	30	100	10	1	205	80	20	50	80	20	10	60	20		50	30	20	50	20	20	90	20	2
106	60	30	60	50	20	20	50	30		30	20	30	40	20	20	80	40	1	206	70	30	50	70	20	20	20	20		70	60	50	70	20	30	20	20	2
107	90	30	60	60	10	30	50	10		10	60	10	20	30	10	10	100	1	207	40	20	40	80	20	20	80	50		60	60	40	80	20	20	80	40	2
108	60	40	80	70	80	90	50	80		30	60	50	40	30	30	50	30	1	208	90	10	80	80	10	10	30	10		60	30	80	70	10	10	40	10	2
109	90	20	90	90	10	10	10	20		20	10	20	40	20	20	90	20	1	209	50	70	50	50	70	60	70	50		40	70	50	50	80	70	70	60	2
110	50	80	40	50	90	70	80	20		10	100	10	10	100	100	50	30	1	210	80	70	90	100	20	80	90	30		60	60	40	80	20	70	80	30	2
111	80	20	90	90	10	10	30	10		30	80	30	50	50	40	70	40	1	211	80	20	80	90	10	20	10	10		60	20	50	60	30	30	40	20	2
112	60	10	70	70	10	10	10	60		10	10	10	30	20	80	100	10	1	212	70	20	80	70	10	10	20	30		70	20	50	60	10	10	50	30	2
113	90	20	80	90	10	10	10	30		60	50	60	70	30	10	80	10	1	213	80	30	70	80	20	30	50	10		90	10	90	90	10	30	50	10	2
114	60	10	70	50	10	10	20	30		30	10	40	50	30	20	60	10	1	214	90	20	90	90	20	20	10	20		90	20	90	90	20	20	20	20	2
115	70	30	80	80	20	30	50	80		50	40	30	40	20	20	70	20	1	215	100	20	80	80	10	10	10	10		90	40	50	60	10	10	50	20	2
116	70	20	70	70	10	20	60	20		80	70	80	80	20	30	50	10	1	216	80	10	80	80	10	10	70	10		40	10	30	50	10	10	70	10	2
117	70	30	70	70	20	20	40	30		40	50	20	20	40	30	80	30	1	217	90	20	60	90	10	20	30	10		70	30	50	60	20	10	50	30	2
118	90	20	60	60	30	20	40	60		30	80	20	50	50	40	70	40	1	218	60	10	70	70	20	30	10	60		90	10	80	90	10	30	50	10	2
	73.8889	26.1111	72.2222	72.2222	22.2222	23.8889	41.6667	32.7778		35	53.3333	29.4444	41.6667	38.8889	31.6667	72.7778	27.2222			72.2222	27.7778	67.7778	73.3333	20.5556	25	43.3333	25		60.5556	32.7778	50	62.7778	21.6667	26.1111	57.2222	22.7778

## Sheet: Sheet2
	pre									post
	alert/able to concentrate	anxious	energetic	feel confident	irritable	jittery/nervous	sleepy	talktive		alert/able to concentrate	anxious	energetic	feel confident	irritable	jittery/nervous	sleepy	talktive
control	73.8889	26.1111	72.2222	72.2222	22.2222	23.8889	41.6667	32.7778		35	53.3333	29.4444	41.6667	38.8889	31.6667	72.7778	27.2222
music	72.2222	27.7778	67.7778	73.3333	20.5556	25	43.3333	25		60.5556	32.7778	50	62.7778	21.6667	26.1111	57.2222	22.7778
	警觉/能集中注意	焦虑	精力充沛	感觉自信	易怒	神经过敏/神经质	嗜睡	多话		警觉/能集中注意	焦虑	精力充沛	感觉自信	易怒	神经过敏/神经质	嗜睡	多话
	pre			post			前后主效应			交互			组间主效应
	control	music		control	music	F(1,34)	p	η2	F(1,34)	p	η2	F(1,34)	p	η2
alert/concentrated	73.8±12.89	72.22±16.29		35.00±22.82	60.55±21.27	50.69	0	0.599	14.69	0.001	0.302	5.4	0.026	0.137
anxious	26.11±16.14	27.78±18.96		53.33±30.29	32.78±20.81	19.13	0	0.36	9.09	0.005	0.211	2.17	0.15	0.06
energetic	72.22±14.37	67.78±16.29		29.44±18.93	50.00±22.49	73.47	0	0.684	12.52	0.001	0.269	2.63	0.114	0.072
confident	72.22±15.17	73.33±15.72		41.67±18.86	62.78±18.73	42.43	0	0.555	10.04	0.003	0.228	5.39	0.026	0.137
irritable	22.22±23.90	20.56±14.74		38.89±24.71	21.67±17.57	8.21	0.007	0.195	6.29	0.017	0.156	2.36	0.134	0.065
jittery/nervous	23.89±22.00	25.00±18.86		31.67±23.57	26.11±19.44	1.85	0.183	0.052	1.04	0.315	0.03	0.13	0.723	0.004
sleepy	41.67±25.26	43.33±26.57		72.78±22.70	57.22±20.52	21.81	0	0.391	3.2	0.083	0.086	1.2	0.281	0.034
talktive	32.78±24.21	25.00±16.89		27.22±21.64	22.78±13.20	0.76	0.387	0.022	0.14	0.71	0.004	1.67	0.204	0.047
