# Supplementary material for: Effects of Relaxing Music on Mental Fatigue Induced by a Continuous Performance Task: Behavioral and ERPs Evidence
Source: PLoS One. 2015 Aug 25;10(8):e0136446. doi: 10.1371/journal.pone.0136446 (PMC4549311; doi:10.1371/journal.pone.0136446)
Supplement: S2 Table — (XLSX) [file pone.0136446.s002.xlsx]

## Sheet: Sheet1
编号	前测go准确率	前测nogo准确率	前测反应时		后测go准确率	后测nogo准确率	后测go反应时
101	1	0.97	413.68	101	1	1	413.1
102	0.975	0.95	448.711	102	0.99	0.955	474.354		Descriptive Statistics
103	0.825	0.93	588	103	0.895	0.95	633.966			VAR00047	Mean	Std. Deviation	N
104	0.9	0.87	529	104	0.935	0.855	492.027		VAR00048	1	500.415	57.2786	18
105	0.775	0.955	557.6	105	0.725	0.84	602			2	502.582	66.6115	18
106	1	0.98	424.44	106	0.99	0.97	432.354			Total	501.499	61.2366	36
107	0.96	0.935	549.238	107	0.86	0.945	566.045		VAR00049	1	520.474	67.9486	18
108	0.95	0.995	471	108	0.98	0.985	532.022			2	497.653	60.0119	18
109	0.875	0.99	571	109	0.905	0.98	599.871			Total	509.064	64.2319	36
110	0.99	0.92	467.979	110	0.99	0.95	477.833
111	0.88	0.995	546.846	111	0.935	0.995	587.081
112	0.875	0.905	544.16	112	0.815	0.88	578.462		Tests of Within-Subjects Effects
113	0.98	0.935	498.413	113	0.995	0.92	518.286		Measure:MEASURE_1
114	1	0.98	489.44	114	0.995	0.965	516.755		Source		Type III Sum of Squares	df	Mean Square	F	Sig.	Partial Eta Squared
115	0.99	0.98	558.083	115	0.965	0.97	580.279		f	Sphericity Assumed	1030.2	1	1030.2	3.97653	0.054208	0.10471
116	1	0.95	461.2	116	1	0.975	471.26			Greenhouse-Geisser	1030.2	1	1030.2	3.97653	0.054208	0.10471
117	0.985	0.965	485.681	117	1	0.995	474.84			Huynh-Feldt	1030.2	1	1030.2	3.97653	0.054208	0.10471
118	1	0.97	403	118	1	1	418			Lower-bound	1030.2	1	1030.2	3.97653	0.054208	0.10471
									f * VAR00047	Sphericity Assumed	2809.71	1	2809.71	10.8454	0.00231794	0.241839
			55.6648				66.0342			Greenhouse-Geisser	2809.71	1	2809.71	10.8454	0.00231794	0.241839
201	0.995	0.99	522.965	201	0.98	0.975	574.332			Huynh-Feldt	2809.71	1	2809.71	10.8454	0.00231794	0.241839
202	0.985	1	595.751	202	0.935	0.995	570.668			Lower-bound	2809.71	1	2809.71	10.8454	0.00231794	0.241839
203	0.95	0.925	491.226	203	0.795	0.895	495.981		Error(f)	Sphericity Assumed	8808.39	34	259.07
204	0.9	0.95	594.522	204	0.99	0.975	594.56			Greenhouse-Geisser	8808.39	34	259.07
205	0.965	0.785	441.689	205	0.99	0.735	438.48			Huynh-Feldt	8808.39	34	259.07
206	1	0.985	445.87	206	0.995	0.985	449.668			Lower-bound	8808.39	34	259.07
207	0.965	0.985	553.66	207	1	0.975	536.28
208	0.97	0.985	595.17	208	0.985	0.98	542.695
209	0.89	0.94	549.66	209	0.875	0.975	544.811
210	0.935	0.975	535.668	210	0.91	0.955	525.484
211	0.99	0.99	507.985	211	0.985	0.975	490.12
212	0.955	0.995	583.225	212	0.95	0.995	560.02
213	0.995	0.905	419.98	213	0.995	0.97	433.42
214	1	0.995	456.92	214	1	0.995	479.71
215	0.985	0.855	416.305	215	0.995	0.905	431.568
216	1	0.955	418.38	216	1	0.955	413.115
217	1	0.945	423.26	217	1	0.855	412.23
219	0.98	0.99	494.239	219	0.99	0.97	464.62

## Sheet: Sheet2
	before task	after task
control group	500.415	520.474		55.6648				66.0342
music group	502.582	497.653		64.7348				58.3211
