# Supplementary material for: Effects of Relaxing Music on Mental Fatigue Induced by a Continuous Performance Task: Behavioral and ERPs Evidence
Source: PLoS One. 2015 Aug 25;10(8):e0136446. doi: 10.1371/journal.pone.0136446 (PMC4549311; doi:10.1371/journal.pone.0136446)
Supplement: S3 Table — (XLSX) [file pone.0136446.s003.xlsx]

## Sheet: Go N2 
File	Fz-Go	Cz-Go	Pz-Go		Fz-Go	Cz-Go	Pz-Go
1011	6.9044	9.0545	1.2782		4.9425	7.8128	-0.4896
1021	2.6984	5.9643	6.6644		5.0442	9.7011	9.0251
1031	2.0331	1.8267	-0.1995		0.421	0.9349	-1.3957
1041	-4.0205	-1.0762	2.9079		-5.0176	-3.1316	-2.1928
1051	-9.4804	-4.4776	1.4333		-7.8261	-2.6973	1.6532
1061	-2.8092	0.4502	4.8039		-7.5392	-1.8563	5.1132
1071	-10.1312	-6.4759	2.0255		-11.6327	-8.3155	0.794
1081	5.3323	8.9443	5.6838		2.0125	3.6833	5.1878
1091	-0.1998	2.3294	4.1835		-6.4287	-3.2803	0.8914
1101	6.9512	9.3282	7.6401		4.7584	7.0808	5.5238
1111	-3.9526	-3.8775	-3.6152		-4.5562	-3.4404	-3.1871
1121	-8.0163	-5.6621	1.2798		-13.1478	-9.5101	1.342
1131	-8.9469	-1.9082	1.8942		-13.7615	-7.8463	-1.1994
1141	-8.0193	-7.3972	-2.0321		-9.131	-7.1808	-0.6223
1151	-10.3114	-7.1578	-1.123		-2.0824	2.301	6.2786
1161	2.3427	5.4286	1.5921		-4.6733	-1.5741	-1.8492
1171	-3.1623	0.0448	3.2729		-2.5793	-0.717	2.6928
1181	4.7594	8.037	1.6165		1.6766	4.8789	0.6813
2011	-2.496	-3.4347	-0.5627		-1.6834	-3.2476	-1.6258
2021	-2.1235	-1.0184	0.0078		-1.9336	-3.5245	-2.4778
2031	0.7902	-0.4205	0.9349		1.8819	0.6662	2.0567
2041	-1.7132	-1.3807	-0.7049		-3.2393	-2.4841	0.1328
2051	-5.159	0.442	1.7087		-5.8864	1.4158	2.4566
2061	-1.5942	-0.0258	-0.2099		-0.6265	2.952	-0.0352
2071	-3.2595	0.2812	1.2781		-5.4776	-3.1405	1.2509
2081	-9.9248	-5.4901	3.1641		-13.1123	-7.5932	3.1411
2091	-0.6783	1.8478	2.7746		-10.469	-4.1785	1.2024
2101	2.634	6.28	2.4823		5.1473	4.4164	-1.664
2111	-0.939	0.3828	1.2523		-1.5197	0.402	2.6896
2121	-2.2729	-2.179	3.9791		0.0686	-1.5134	3.1145
2131	-3.3619	-2.7623	1.0949		-5.8635	-4.6184	0.4874
2141	-2.1451	4.4483	6.1874		-0.1307	5.1199	6.3791
2151	4.9596	6.0629	6.2841		3.8618	3.4645	4.6127
2161	-4.5664	5.2828	12.9179		-1.3209	6.4641	13.3454
2171	-1.3019	4.12	5.5261		-0.1101	2.5406	2.7702
2181	-1.0016	-2.5344	2.2614		3.3022	0.8239	1.1866
Descriptive Statistics										Descriptive Statistics										Descriptive Statistics
	VAR00017	Mean	Std. Deviation	N							VAR00017	Mean	Std. Deviation	N							VAR00017	Mean	Std. Deviation	N
VAR00026	1	-2.11269	6.13963	18						VAR00027	1	0.743083	5.92848	18						VAR00028	1	2.18368	2.92725	18
	2	-1.89742	3.11803	18							2	0.550106	3.45659	18							2	2.79868	3.32608	18
	Total	-2.00505	4.80033	36							Total	0.646594	4.78375	36							Total	2.49118	3.10365	36
VAR00030	1	-3.86226	6.08839	18						VAR00031	1	-0.730939	5.72942	18						VAR00032	1	1.56928	3.39714	18
	2	-2.06173	4.73693	18							2	-0.113044	3.87657	18							2	2.16796	3.56812	18
	Total	-2.96199	5.45317	36							Total	-0.421992	4.83131	36							Total	1.86862	3.44695	36
Tests of Within-Subjects Effects										Tests of Within-Subjects Effects										Tests of Within-Subjects Effects
Measure:MEASURE_1										Measure:MEASURE_1										Measure:MEASURE_1
Source		Type III Sum of Squares	df	Mean Square	F	Sig.	Partial Eta Squared			Source		Type III Sum of Squares	df	Mean Square	F	Sig.	Partial Eta Squared			Source		Type III Sum of Squares	df	Mean Square	F	Sig.	Partial Eta Squared
Fz	Sphericity Assumed	16.4833	1	16.4833	2.88878	0.0983313	0.0783105			Cz	Sphericity Assumed	20.5538	1	20.5538	3.99733	0.0536153	0.1052			Pz	Sphericity Assumed	6.97648	1	6.97648	2.90215	0.0975869	0.0786444
	Greenhouse-Geisser	16.4833	1	16.4833	2.88878	0.0983313	0.0783105				Greenhouse-Geisser	20.5538	1	20.5538	3.99733	0.0536153	0.1052				Greenhouse-Geisser	6.97648	1	6.97648	2.90215	0.0975869	0.0786444
	Huynh-Feldt	16.4833	1	16.4833	2.88878	0.0983313	0.0783105				Huynh-Feldt	20.5538	1	20.5538	3.99733	0.0536153	0.1052				Huynh-Feldt	6.97648	1	6.97648	2.90215	0.0975869	0.0786444
	Lower-bound	16.4833	1	16.4833	2.88878	0.0983313	0.0783105				Lower-bound	20.5538	1	20.5538	3.99733	0.0536153	0.1052				Lower-bound	6.97648	1	6.97648	2.90215	0.0975869	0.0786444
Fz * VAR00017	Sphericity Assumed	11.3086	1	11.3086	1.98189	0.16827	0.0550801			Cz * VAR00017	Sphericity Assumed	2.95881	1	2.95881	0.575435	0.453334	0.0166429			Pz * VAR00017	Sphericity Assumed	0.00119887	1	0.00119887	0.000498717	0.982314	1.46679e-05
	Greenhouse-Geisser	11.3086	1	11.3086	1.98189	0.16827	0.0550801				Greenhouse-Geisser	2.95881	1	2.95881	0.575435	0.453334	0.0166429				Greenhouse-Geisser	0.00119887	1	0.00119887	0.000498717	0.982314	1.46679e-05
	Huynh-Feldt	11.3086	1	11.3086	1.98189	0.16827	0.0550801				Huynh-Feldt	2.95881	1	2.95881	0.575435	0.453334	0.0166429				Huynh-Feldt	0.00119887	1	0.00119887	0.000498717	0.982314	1.46679e-05
	Lower-bound	11.3086	1	11.3086	1.98189	0.16827	0.0550801				Lower-bound	2.95881	1	2.95881	0.575435	0.453334	0.0166429				Lower-bound	0.00119887	1	0.00119887	0.000498717	0.982314	1.46679e-05
Error(Fz)	Sphericity Assumed	194.003	34	5.70596						Error(Cz)	Sphericity Assumed	174.824	34	5.14187						Error(Pz)	Sphericity Assumed	81.7327	34	2.4039
	Greenhouse-Geisser	194.003	34	5.70596							Greenhouse-Geisser	174.824	34	5.14187							Greenhouse-Geisser	81.7327	34	2.4039
	Huynh-Feldt	194.003	34	5.70596							Huynh-Feldt	174.824	34	5.14187							Huynh-Feldt	81.7327	34	2.4039
	Lower-bound	194.003	34	5.70596							Lower-bound	174.824	34	5.14187							Lower-bound	81.7327	34	2.4039
Tests of Between-Subjects Effects										Tests of Between-Subjects Effects										Tests of Between-Subjects Effects
Measure:MEASURE_1 Transformed Variable:Average										Measure:MEASURE_1 Transformed Variable:Average										Measure:MEASURE_1 Transformed Variable:Average
Source	Type III Sum of Squares	df	Mean Square	F	Sig.	Partial Eta Squared				Source	Type III Sum of Squares	df	Mean Square	F	Sig.	Partial Eta Squared				Source	Type III Sum of Squares	df	Mean Square	F	Sig.	Partial Eta Squared
Intercept	444.088	1	444.088	9.29908	0.00442004	0.214764				Intercept	0.908035	1	0.908035	0.02145	0.884425	0.000630486				Intercept	342.141	1	342.141	17.5027	0.000190719	0.33984
VAR00017	18.2854	1	18.2854	0.382892	0.540184	0.0111361				VAR00017	0.812494	1	0.812494	0.0191931	0.890632	0.000564185				VAR00017	6.62844	1	6.62844	0.339087	0.564199	0.00987465
Error	1623.71	34	47.7561							Error	1439.31	34	42.3326							Error	664.63	34	19.5479

## Sheet: Go P3
File	Fz-Go	Cz-Go	Pz-Go		Fz-Go	Cz-Go	Pz-Go
1011	11.3245	15.3578	10.036		8.0154	14.0074	11.3683	1
1021	4.3575	8.5548	9.8925		8.808	14.146	13.1883	1
1031	8.4266	7.593	5.5903		4.4111	5.9605	3.7258	1
1041	7.1993	8.742	11.1734		8.4287	7.2847	8.6751	1
1051	1.1477	3.9633	6.2516		-1.2162	1.6301	4.0369	1
1061	8.8466	12.0124	13.8197		-0.2299	7.8789	12.6963	1
1071	-0.4452	3.5259	8.4856		3.0562	4.4991	9.3583	1
1081	9.0352	17.1323	12.9188		-1.5861	-4.4062	2.7228	1
1091	-0.0546	2.2093	3.2018		-5.4588	-2.1105	1.5136	1
1101	6.9186	9.6027	6.3039		5.0057	7.6799	5.7327	1
1111	-1.4794	-0.065	2.0497		-3.9868	-1.5014	1.6422	1
1121	-1.6779	2.856	7.7234		-0.5311	0.9119	8.3788	1
1131	0.9519	8.0369	8.6213		-8.3244	-2.1901	3.2672	1
1141	1.4895	3.1522	5.7519		0.0449	2.0573	5.3904	1
1151	1.1795	-1.175	3.5175		0.5842	2.6858	7.394	1
1161	12.5043	16.1141	7.905		1.8422	4.1815	5.0956	1
1171	1.4114	6.3544	7.2603		6.2973	8.1203	8.0085	1
1181	11.5284	20.3296	9.5372		5.6745	10.4609	4.928	1
2011	6.6572	5.975	6.3938		8.1093	6.7379	8.0344	2
2021	2.9065	3.6234	3.9604		2.7562	1.0708	2.1688	2
2031	2.5504	3.5629	1.4737		7.4633	6.1297	3.269	2
2041	2.2606	3.4734	5.4805		1.1181	4.0642	8.5984	2
2051	6.3453	12.7142	8.7258		-1.0923	12.1665	8.1624	2
2061	2.2151	6.0178	3.8266		3.3694	10.1963	4.882	2
2071	1.7569	7.1887	1.3775		-0.1165	3.9991	1.8597	2
2081	-0.6065	1.1468	6.6401		-3.0617	1.3827	10.0311	2
2091	1.3263	0.8528	2.487		-3.4927	-3.0381	1.4603	2
2101	8.0931	10.074	4.6102		9.8125	6.5655	1.9634	2
2111	1.3125	3.1255	4.8824		-0.8049	2.5237	6.3312	2
2121	-1.6791	-0.9572	5.8853		2.243	0.7912	6.51	2
2131	4.3216	5.6121	3.5889		5.6326	8.6711	7.1956	2
2141	3.5414	10.385	12.7642		5.8173	11.5877	12.2399	2
2151	7.3143	10.3898	11.4528		4.1038	6.6029	7.9832	2
2161	12.6672	20.2161	20.2321		15.4169	21.428	19.7287	2
2171	2.5261	8.8698	11.7572		1.5366	6.8492	9.5396	2
2181	0.0472	-0.1971	7.0147		2.6215	3.0903	6.785	2
Descriptive Statistics										Descriptive Statistics									Descriptive Statistics
	VAR00017	Mean	Std. Deviation	N							VAR00017	Mean	Std. Deviation	N						VAR00017	Mean	Std. Deviation	N
VAR00010	1	4.59244	4.85372	18						VAR00011	1	8.01648	6.16833	18					VAR00012	1	7.77999	3.19856	18
	2	3.53089	3.53098	18							2	6.22628	5.28171	18						2	6.80851	4.73286	18
	Total	4.06167	4.21762	36							Total	7.12138	5.73188	36						Total	7.29425	4.01147	36
VAR00014	1	1.71305	4.90387	18						VAR00015	1	4.51645	5.41105	18					VAR00016	1	6.50682	3.59362	18
	2	3.41291	4.76547	18							2	6.15659	5.51083	18						2	7.04126	4.4459	18
	Total	2.56298	4.84292	36							Total	5.33652	5.44646	36						Total	6.77404	3.99333	36
Tests of Within-Subjects Effects										Tests of Within-Subjects Effects									Tests of Within-Subjects Effects
Measure:MEASURE_1										Measure:MEASURE_1									Measure:MEASURE_1
Source		Type III Sum of Squares	df	Mean Square	F	Sig.	Partial Eta Squared			Source		Type III Sum of Squares	df	Mean Square	F	Sig.	Partial Eta Squared		Source		Type III Sum of Squares	df	Mean Square	F	Sig.	Partial Eta Squared
factor1	Sphericity Assumed	40.4291	1	40.4291	4.7002	0.0372509	0.121452			f	Sphericity Assumed	57.3429	1	57.3429	4.8089	0.0352524	0.123912		f2	Sphericity Assumed	4.87115	1	4.87115	1.30673	0.260972	0.0370109
	Greenhouse-Geisser	40.4291	1	40.4291	4.7002	0.0372509	0.121452				Greenhouse-Geisser	57.3429	1	57.3429	4.8089	0.0352524	0.123912			Greenhouse-Geisser	4.87115	1	4.87115	1.30673	0.260972	0.0370109
	Huynh-Feldt	40.4291	1	40.4291	4.7002	0.0372509	0.121452				Huynh-Feldt	57.3429	1	57.3429	4.8089	0.0352524	0.123912			Huynh-Feldt	4.87115	1	4.87115	1.30673	0.260972	0.0370109
	Lower-bound	40.4291	1	40.4291	4.7002	0.0372509	0.121452				Lower-bound	57.3429	1	57.3429	4.8089	0.0352524	0.123912			Lower-bound	4.87115	1	4.87115	1.30673	0.260972	0.0370109
factor1 * VAR00017	Sphericity Assumed	34.3141	1	34.3141	3.98929	0.0538436	0.105011			f * VAR00017	Sphericity Assumed	52.9529	1	52.9529	4.44074	0.0425434	0.115522		f2 * VAR00017	Sphericity Assumed	10.2051	1	10.2051	2.73762	0.107215	0.0745181
	Greenhouse-Geisser	34.3141	1	34.3141	3.98929	0.0538436	0.105011				Greenhouse-Geisser	52.9529	1	52.9529	4.44074	0.0425434	0.115522			Greenhouse-Geisser	10.2051	1	10.2051	2.73762	0.107215	0.0745181
	Huynh-Feldt	34.3141	1	34.3141	3.98929	0.0538436	0.105011				Huynh-Feldt	52.9529	1	52.9529	4.44074	0.0425434	0.115522			Huynh-Feldt	10.2051	1	10.2051	2.73762	0.107215	0.0745181
	Lower-bound	34.3141	1	34.3141	3.98929	0.0538436	0.105011				Lower-bound	52.9529	1	52.9529	4.44074	0.0425434	0.115522			Lower-bound	10.2051	1	10.2051	2.73762	0.107215	0.0745181
Error(factor1)	Sphericity Assumed	292.453	34	8.60157						Error(f)	Sphericity Assumed	405.427	34	11.9243					Error(f2)	Sphericity Assumed	126.743	34	3.72773
	Greenhouse-Geisser	292.453	34	8.60157							Greenhouse-Geisser	405.427	34	11.9243						Greenhouse-Geisser	126.743	34	3.72773
	Huynh-Feldt	292.453	34	8.60157							Huynh-Feldt	405.427	34	11.9243						Huynh-Feldt	126.743	34	3.72773
	Lower-bound	292.453	34	8.60157							Lower-bound	405.427	34	11.9243						Lower-bound	126.743	34	3.72773
Tests of Between-Subjects Effects										Tests of Between-Subjects Effects									Tests of Between-Subjects Effects
Measure:MEASURE_1 Transformed Variable:Average										Measure:MEASURE_1 Transformed Variable:Average									Measure:MEASURE_1 Transformed Variable:Average
Source	Type III Sum of Squares	df	Mean Square	F	Sig.	Partial Eta Squared				Source	Type III Sum of Squares	df	Mean Square	F	Sig.	Partial Eta Squared			Source	Type III Sum of Squares	df	Mean Square	F	Sig.	Partial Eta Squared
Intercept	789.947	1	789.947	24.0908	2.25827e-05	0.414709				Intercept	2793.59	1	2793.59	54.9136	1.35876e-08	0.617606			Intercept	3562.5	1	3562.5	123.152	7.59244e-13	0.783649
VAR00017	1.83352	1	1.83352	0.0559162	0.81449	0.00164189				VAR00017	0.101333	1	0.101333	0.0019919	0.964663	5.85817e-05			VAR00017	0.859535	1	0.859535	0.0297132	0.864165	0.000873155
Error	1114.88	34	32.7905							Error	1729.66	34	50.8724						Error	983.543	34	28.9277

## Sheet: NoGoN2
File	Fz-NoGo	Cz-NoGo	Pz-NoGo		Fz-NoGo	Cz-NoGo	Pz-NoGo
1011	5.3499	7.8595	1.0069		0.4571	5.6114	-2.242
1021	3.3628	6.2193	5.1119		4.0116	9.2647	8.8452
1031	1.266	1.3746	-1.3985		-1.101	0.3279	-1.0468
1041	-7.0041	-2.6772	1.6745		-8.5013	-8.0573	0.8718
1051	-9.5735	-5.0983	-0.7432		-6.4163	-3.1067	0.7282
1061	-4.9195	-0.8341	4.7805		-9.3158	-3.1486	5.5051
1071	-12.1157	-6.0492	3.4974		-14.524	-9.7376	-1.2735
1081	3.2702	7.7483	7.1146		-0.546	3.7074	5.4474
1091	0.0143	2.1693	4.1125		-3.4272	-0.2917	2.9025
1101	3.9359	6.2141	5.4719		3.7352	5.7961	4.6229
1111	-3.624	-3.4666	-2.5		-6.5502	-5.5091	-3.7376
1121	-10.1389	-6.5406	1.1766		-14.5106	-11.4719	-0.8352
1131	-11.0367	-4.9871	-1.52		-15.762	-8.8004	-2.2209
1141	-11.2541	-9.9632	-4.6531		-11.5815	-9.3685	-3.0093
1151	-10.2979	-5.6565	-0.7243		-0.8204	1.5653	4.4172
1161	0.3263	1.6813	-0.375		-3.7913	-2.1716	-2.1032
1171	-1.6342	3.6619	5.0133		-0.0948	1.747	3.8023
1181	2.9212	8.4373	1.6846		0.6322	6.7775	-0.4567
2011	-3.77	-3.9891	-0.2615		-2.8616	-4.345	-2.1335
2021	-2.9319	-1.3854	-0.6562		-3.9535	-3.5085	-1.8674
2031	-0.9229	-0.5479	0.2865		-0.2356	-1.1381	0.8645
2041	-3.3675	-3.0397	-1.3176		-2.8826	-1.6158	1.6016
2051	-9.9121	-5.7979	-2.3511		-11.3621	-4.0551	0.5407
2061	-3.7113	-0.5253	0.1058		-2.1416	2.6745	0.889
2071	-4.0512	-1.6998	1.949		-6.602	-3.5731	1.7252
2081	-11.2275	-6.3835	3.0525		-13.1994	-7.4728	3.9157
2091	-3.1364	1.2263	2.8108		-2.4564	-0.2262	1.499
2101	-0.1351	4.8842	3.1004		3.4918	5.7699	3.1992
2111	-3.1346	-2.2082	-0.7709		-3.6391	-0.6728	0.4503
2121	-3.8209	-3.6805	1.9448		-2.8276	-1.9815	3.4582
2131	-4.1621	-3.7094	0.1534		-7.3049	-6.5875	-1.3152
2141	-3.6681	3.4471	5.1064		-3.2152	3.2876	4.6489
2151	4.2785	8.8525	6.4229		1.1798	4.1721	4.6008
2161	-12.0705	-1.5306	9.6334		-9.5085	-2.7614	8.4314
2171	-1.0992	2.1346	2.019		-4.3321	-1.8331	-0.97
2181	-3.1605	-1.7836	3.9816		-1.4554	1.0332	3.4819
Descriptive Statistics										Descriptive Statistics										Descriptive Statistics
	VAR00017	Mean	Std. Deviation	N							VAR00017	Mean	Std. Deviation	N							VAR00017	Mean	Std. Deviation	N
VAR00034	1	-3.39733	6.1997	18						VAR00035	1	0.00515556	5.81327	18						VAR00036	1	1.59614	3.24843	18
	2	-3.88907	3.89195	18							2	-0.874233	3.82727	18							2	1.95607	3.01052	18
	Total	-3.6432	5.10769	36							Total	-0.434539	4.87113	36							Total	1.77611	3.09206	36
VAR00038	1	-4.89479	6.30084	18						VAR00039	1	-1.49256	6.3588	18						VAR00040	1	1.12319	3.61042	18
	2	-4.07256	4.20775	18							2	-1.26853	3.5951	18							2	1.83446	2.69504	18
	Total	-4.48367	5.29685	36							Total	-1.38055	5.09217	36							Total	1.47882	3.16058	36
Tests of Within-Subjects Effects										Tests of Within-Subjects Effects										Tests of Within-Subjects Effects
Measure:MEASURE_1										Measure:MEASURE_1										Measure:MEASURE_1
Source		Type III Sum of Squares	df	Mean Square	F	Sig.	Partial Eta Squared			Source		Type III Sum of Squares	df	Mean Square	F	Sig.	Partial Eta Squared			Source		Type III Sum of Squares	df	Mean Square	F	Sig.	Partial Eta Squared
Fz	Sphericity Assumed	12.7151	1	12.7151	2.98891	0.092909	0.0808054			Cz	Sphericity Assumed	16.1088	1	16.1088	4.34656	0.044665	0.113349			Pz	Sphericity Assumed	1.59076	1	1.59076	0.766875	0.387331	0.0220576
	Greenhouse-Geisser	12.7151	1	12.7151	2.98891	0.092909	0.0808054				Greenhouse-Geisser	16.1088	1	16.1088	4.34656	0.044665	0.113349				Greenhouse-Geisser	1.59076	1	1.59076	0.766875	0.387331	0.0220576
	Huynh-Feldt	12.7151	1	12.7151	2.98891	0.092909	0.0808054				Huynh-Feldt	16.1088	1	16.1088	4.34656	0.044665	0.113349				Huynh-Feldt	1.59076	1	1.59076	0.766875	0.387331	0.0220576
	Lower-bound	12.7151	1	12.7151	2.98891	0.092909	0.0808054				Lower-bound	16.1088	1	16.1088	4.34656	0.044665	0.113349				Lower-bound	1.59076	1	1.59076	0.766875	0.387331	0.0220576
Fz * VAR00017	Sphericity Assumed	7.76942	1	7.76942	1.82634	0.185484	0.0509776			Cz * VAR00017	Sphericity Assumed	5.47888	1	5.47888	1.47834	0.232409	0.0416689			Pz * VAR00017	Sphericity Assumed	0.555511	1	0.555511	0.267801	0.608162	0.00781493
	Greenhouse-Geisser	7.76942	1	7.76942	1.82634	0.185484	0.0509776				Greenhouse-Geisser	5.47888	1	5.47888	1.47834	0.232409	0.0416689				Greenhouse-Geisser	0.555511	1	0.555511	0.267801	0.608162	0.00781493
	Huynh-Feldt	7.76942	1	7.76942	1.82634	0.185484	0.0509776				Huynh-Feldt	5.47888	1	5.47888	1.47834	0.232409	0.0416689				Huynh-Feldt	0.555511	1	0.555511	0.267801	0.608162	0.00781493
	Lower-bound	7.76942	1	7.76942	1.82634	0.185484	0.0509776				Lower-bound	5.47888	1	5.47888	1.47834	0.232409	0.0416689				Lower-bound	0.555511	1	0.555511	0.267801	0.608162	0.00781493
Error(Fz)	Sphericity Assumed	144.639	34	4.25409						Error(Cz)	Sphericity Assumed	126.007	34	3.7061						Error(Pz)	Sphericity Assumed	70.5277	34	2.07434
	Greenhouse-Geisser	144.639	34	4.25409							Greenhouse-Geisser	126.007	34	3.7061							Greenhouse-Geisser	70.5277	34	2.07434
	Huynh-Feldt	144.639	34	4.25409							Huynh-Feldt	126.007	34	3.7061							Huynh-Feldt	70.5277	34	2.07434
	Lower-bound	144.639	34	4.25409							Lower-bound	126.007	34	3.7061							Lower-bound	70.5277	34	2.07434
Tests of Between-Subjects Effects										Tests of Between-Subjects Effects										Tests of Between-Subjects Effects
Measure:MEASURE_1 Transformed Variable:Average										Measure:MEASURE_1 Transformed Variable:Average										Measure:MEASURE_1 Transformed Variable:Average
Source	Type III Sum of Squares	df	Mean Square	F	Sig.	Partial Eta Squared				Source	Type III Sum of Squares	df	Mean Square	F	Sig.	Partial Eta Squared				Source	Type III Sum of Squares	df	Mean Square	F	Sig.	Partial Eta Squared
Intercept	1188.83	1	1188.83	23.201	2.96485e-05	0.405605				Intercept	59.3017	1	59.3017	1.25654	0.270163	0.0356398				Intercept	190.702	1	190.702	10.6641	0.00249635	0.238763
VAR00017	0.491536	1	0.491536	0.00959272	0.922553	0.000282059				VAR00017	1.93274	1	1.93274	0.0409527	0.840835	0.00120304				VAR00017	5.16356	1	5.16356	0.288748	0.594524	0.00842108
Error	1742.18	34	51.2405							Error	1604.61	34	47.1945							Error	608.007	34	17.8826

## Sheet: NoGoP3
File	Fz-NoGo	Cz-NoGo	Pz-NoGo		Fz-NoGo	Cz-NoGo	Pz-NoGo
1011	0	15.6482	6.8437		8.1476	8.6409	4.3431		1		Tests of Within-Subjects Effects											Tests of Within-Subjects Effects										Tests of Within-Subjects Effects
1021	7.6201	8.8225	7.4143		9.4554	12.5811	11.7751		1		Measure:MEASURE_1											Measure:MEASURE_1										Measure:MEASURE_1
1031	5.1973	5.2646	4.1626		0.1184	2.4908	1.8967		1		Source		Type III Sum of Squares	df	Mean Square	F	Sig.	Partial Eta Squared				Source		Type III Sum of Squares	df	Mean Square	F	Sig.	Partial Eta Squared			Source		Type III Sum of Squares	df	Mean Square	F	Sig.	Partial Eta Squared
1041	6.1661	7.1218	8.4582		1.0677	0.2148	6.3592		1		factor1	Sphericity Assumed	34.308	1	34.308	3.19607	0.0827321	0.0859249				f	Sphericity Assumed	106.835	1	106.835	9.63997	0.00382399	0.220898			f1	Sphericity Assumed	18.8654	1	18.8654	4.63076	0.0385926	0.119872
1051	-0.3807	3.3057	4.3759		-2.5396	0.0874	3.1108		1			Greenhouse-Geisser	34.308	1	34.308	3.19607	0.0827321	0.0859249					Greenhouse-Geisser	106.835	1	106.835	9.63997	0.00382399	0.220898				Greenhouse-Geisser	18.8654	1	18.8654	4.63076	0.0385926	0.119872
1061	9.872	9.962	9.0047		0.8784	4.0529	8.0985		1			Huynh-Feldt	34.308	1	34.308	3.19607	0.0827321	0.0859249					Huynh-Feldt	106.835	1	106.835	9.63997	0.00382399	0.220898				Huynh-Feldt	18.8654	1	18.8654	4.63076	0.0385926	0.119872
1071	-0.9823	4.4354	8.6275		0.6747	2.223	4.1287		1			Lower-bound	34.308	1	34.308	3.19607	0.0827321	0.0859249					Lower-bound	106.835	1	106.835	9.63997	0.00382399	0.220898				Lower-bound	18.8654	1	18.8654	4.63076	0.0385926	0.119872
1081	5.0291	11.446	9.6447		-5.5408	-9.6697	-3.7096		1		factor1 * VAR00066	Sphericity Assumed	21.35	1	21.35	1.98892	0.167538	0.0552647				f * VAR00051	Sphericity Assumed	99.1697	1	99.1697	8.9483	0.00513871	0.20835			f1 * VAR00051	Sphericity Assumed	20.0165	1	20.0165	4.91333	0.0334428	0.126263
1091	-1.0629	1.0142	2.0944		-6.374	-2.4768	-0.1513		1			Greenhouse-Geisser	21.35	1	21.35	1.98892	0.167538	0.0552647					Greenhouse-Geisser	99.1697	1	99.1697	8.9483	0.00513871	0.20835				Greenhouse-Geisser	20.0165	1	20.0165	4.91333	0.0334428	0.126263
1101	6.3174	6.9273	4.1287		5.8918	4.5929	2.7238		1			Huynh-Feldt	21.35	1	21.35	1.98892	0.167538	0.0552647					Huynh-Feldt	99.1697	1	99.1697	8.9483	0.00513871	0.20835				Huynh-Feldt	20.0165	1	20.0165	4.91333	0.0334428	0.126263
1111	-2.6706	-1.0115	1.9408		-6.5162	-4.3167	0.8885		1			Lower-bound	21.35	1	21.35	1.98892	0.167538	0.0552647					Lower-bound	99.1697	1	99.1697	8.9483	0.00513871	0.20835				Lower-bound	20.0165	1	20.0165	4.91333	0.0334428	0.126263
1121	-6.1732	0.1543	6.0659		-3.4691	-7.361	3.9111		1		Error(factor1)	Sphericity Assumed	364.971	34	10.7345							Error(f)	Sphericity Assumed	376.806	34	11.0825						Error(f1)	Sphericity Assumed	138.513	34	4.07392
1131	-0.0489	6.3979	5.6096		-6.5507	-0.0898	2.6327		1			Greenhouse-Geisser	364.971	34	10.7345								Greenhouse-Geisser	376.806	34	11.0825							Greenhouse-Geisser	138.513	34	4.07392
1141	0.1476	0.8592	1.2971		1.6557	0.2292	0.3632		1			Huynh-Feldt	364.971	34	10.7345								Huynh-Feldt	376.806	34	11.0825							Huynh-Feldt	138.513	34	4.07392
1151	0.6003	1.0912	2.0413		0.7079	0.3665	2.7918		1			Lower-bound	364.971	34	10.7345								Lower-bound	376.806	34	11.0825							Lower-bound	138.513	34	4.07392
1161	0.7769	4.5563	4.9695		4.831	5.1022	4.9545		1
1171	17.0234	20.7227	7.312		7.1866	11.6217	3.5765		1
1181	12.3098	13.0436	5.704		5.6626	5.3697	4.5925		1		Tests of Between-Subjects Effects											Tests of Between-Subjects Effects										Tests of Between-Subjects Effects
											Measure:MEASURE_1 Transformed Variable:Average											Measure:MEASURE_1 Transformed Variable:Average										Measure:MEASURE_1 Transformed Variable:Average
2011	6.9174	6.3853	5.9898		6.9115	5.0236	4.6471		2		Source	Type III Sum of Squares	df	Mean Square	F	Sig.	Partial Eta Squared					Source	Type III Sum of Squares	df	Mean Square	F	Sig.	Partial Eta Squared				Source	Type III Sum of Squares	df	Mean Square	F	Sig.	Partial Eta Squared
2021	4.3813	4.6426	3.2867		2.7387	2.8706	2.2171		2		Intercept	670.91	1	670.91	12.4612	0.00121603	0.268206					Intercept	1814.81	1	1814.81	28.7168	5.87401e-06	0.45788				Intercept	1628.96	1	1628.96	70.4373	8.46216e-10	0.674446
2031	1.1287	2.9624	1.385		3.1662	2.7739	1.6577		2		VAR00066	67.5267	1	67.5267	1.25421	0.270599	0.0355762					VAR00051	41.4605	1	41.4605	0.656055	0.423589	0.0189305				VAR00051	4.75728	1	4.75728	0.205708	0.653034	0.00601385
2041	3.1144	3.025	3.1263		-1.4709	1.5044	5.3236		2		Error	1830.56	34	53.8399								Error	2148.69	34	63.1967							Error	786.296	34	23.1263
2051	6.231	9.7893	3.9783		0.2006	10.5493	6.5759		2
2061	5.386	4.2338	2.1233		11.0492	11.2865	3.4189		2
2071	2.5986	4.2115	0.3746		-2.5023	-1.5165	-0.0273		2
2081	-4.397	-4.1706	2.1767		-3.8202	-3.0243	5.4276		2
2091	-3.742	-1.6647	-0.7749		-4.0451	-1.8665	-0.677		2
2101	9.939	10.764	6.8599		11.1459	8.7618	4.7532		2
2111	1.6958	3.7525	2.4458		0.5146	1.7587	1.3827		2
2121	-2.6735	-1.0047	4.1825		-1.882	-0.5437	4.1024		2
2131	3.2803	3.9524	2.9117		7.4467	8.7277	6.1603		2
2141	4.7962	8.7581	9.0206		5.5359	8.2115	6.7305		2
2151	14.2435	19.7022	17.2044		16.5548	21.3977	17.2944		2
2161	2.3989	5.0573	5.2399		-1.9372	1.9544	4.1741		2
2171	16.2521	18.9426	12.3057		9.4431	10.8954	7.1298		2
2181	3.4509	5.4908	8.1308		10.7052	14.4628	10.23		2
																						Descriptive Statistics										Descriptive Statistics
																							VAR00051	Mean	Std. Deviation	N							VAR00051	Mean	Std. Deviation	N
																						VAR00044	1	6.65341	5.83307	18						VAR00045	1	5.53861	2.61445	18
																							2	5.82388	6.17108	18							2	4.99817	4.445	18
																							Total	6.23864	5.93299	36							Total	5.26839	3.60442	36
																						VAR00048	1	1.86995	5.84762	18						VAR00049	1	3.46032	3.3335	18
																							2	5.73485	6.50053	18							2	5.02894	4.08594	18
																							Total	3.8024	6.40115	36							Total	4.24463	3.76019	36
